# Supplementary material for: Characterization of Sideritis clandestina subsp. peloponnesiaca Polar Glycosides and Phytochemical Comparison to Other Mountain Tea Populations
Source: Molecules. 2022 Nov 6;27(21):7613. doi: 10.3390/molecules27217613 (PMC9658581; doi:10.3390/molecules27217613)
Supplement: Supplementary file 1 [file molecules-27-07613-s001.zip]

Archive with 1 entries (1 files):
- molecules-1966624-supplementary.pdf
